# Supplementary material for: H3K27me3 Profiling of the Endosperm Implies Exclusion of Polycomb Group Protein Targeting by DNA Methylation
Source: PLoS Genet. 2010 Oct 7;6(10):e1001152. doi: 10.1371/journal.pgen.1001152 (PMC2951372; doi:10.1371/journal.pgen.1001152)
Supplement: Table S1 — Endosperm-specific H3K27me3 targets. (0.15 MB XLS) [file pgen.1001152.s005.xls]

## Sheet: Endosperm-specific targets
Endosperm-specific H3K27me3 targets
Genes		Transposable elements
AT1G02990		AT1TE11530
AT1G03495		AT1TE14910
AT1G04610		AT1TE17365
AT1G07150		AT1TE17370
AT1G07220		AT1TE18210
AT1G08810		AT1TE18215
AT1G10455		AT1TE25190
AT1G10460		AT1TE25195
AT1G14000		AT1TE30860
AT1G15780		AT1TE30865
AT1G16090		AT1TE30870
AT1G17110		AT1TE30875
AT1G19800		AT1TE31500
AT1G21870		AT1TE32530
AT1G23900		AT1TE35235
AT1G24575		AT1TE35240
AT1G24580		AT1TE35410
AT1G24764		AT1TE35415
AT1G26350		AT1TE38120
AT1G26440		AT1TE40020
AT1G26620		AT1TE40025
AT1G27730		AT1TE41125
AT1G30835		AT1TE41895
AT1G33010		AT1TE41900
AT1G34690		AT1TE41910
AT1G35180		AT1TE41915
AT1G35480		AT1TE42115
AT1G35560		AT1TE42120
AT1G35960		AT1TE42615
AT1G37010		AT1TE42620
AT1G41870		AT1TE46220
AT1G47720		AT1TE51555
AT1G47840		AT1TE51560
AT1G48745		AT1TE55365
AT1G48760		AT1TE55920
AT1G49060		AT1TE57980
AT1G54230		AT1TE58880
AT1G58220		AT1TE58885
AT1G59700		AT1TE58990
AT1G60500		AT1TE60395
AT1G60580		AT1TE61100
AT1G60990		AT1TE61105
AT1G64640		AT1TE62905
AT1G68640		AT1TE64145
AT1G71170		AT1TE64250
AT1G73450		AT1TE64255
AT1G76100		AT1TE64930
AT1G76110		AT1TE66125
AT1G77620		AT1TE67200
AT1G79420		AT1TE67290
AT1G79890		AT1TE68070
AT1G79900		AT1TE68770
AT1G80500		AT1TE68775
AT2G12480		AT1TE68785
AT2G13890		AT1TE68790
AT2G14170		AT1TE76070
AT2G14740		AT1TE80045
AT2G15260		AT2TE08600
AT2G15310		AT2TE09300
AT2G16010		AT2TE12475
AT2G16140		AT2TE17430
AT2G16380		AT2TE17435
AT2G20300		AT2TE17440
AT2G20870		AT2TE23475
AT2G22530		AT2TE23480
AT2G22540		AT2TE23720
AT2G23300		AT2TE25290
AT2G26865		AT2TE25645
AT2G27035		AT2TE26495
AT2G27560		AT2TE28350
AT2G27590		AT2TE28430
AT2G28056		AT2TE28520
AT2G28280		AT2TE28555
AT2G29500		AT2TE28560
AT2G29630		AT2TE29720
AT2G30480		AT2TE30980
AT2G31440		AT2TE33870
AT2G31680		AT2TE34290
AT2G31945		AT2TE34350
AT2G32560		AT2TE40685
AT2G33520		AT2TE40690
AT2G33530		AT2TE40695
AT2G35360		AT2TE40700
AT2G36490		AT2TE42280
AT2G37080		AT2TE44180
AT2G37478		AT2TE45200
AT2G37480		AT2TE51180
AT2G39580		AT2TE61550
AT2G40160		AT2TE74230
AT2G40920		AT3TE10540
AT2G41705		AT3TE23405
AT2G41835		AT3TE27630
AT2G42380		AT3TE27825
AT2G43740		AT3TE30855
AT2G44350		AT3TE30860
AT2G44360		AT3TE30940
AT2G44480		AT3TE34520
AT2G44900		AT3TE39125
AT2G45530		AT3TE43760
AT2G45540		AT3TE43765
AT2G46360		AT3TE44210
AT3G01290		AT3TE45655
AT3G01490		AT3TE46675
AT3G04770		AT3TE46885
AT3G07620		AT3TE48555
AT3G09735		AT3TE49090
AT3G10480		AT3TE49255
AT3G11350		AT3TE51385
AT3G12940		AT3TE53630
AT3G13350		AT3TE53995
AT3G16380		AT3TE54005
AT3G16600		AT3TE54010
AT3G18390		AT3TE61450
AT3G19045		AT3TE61680
AT3G19980		AT3TE68890
AT3G20600		AT3TE70420
AT3G20950		AT3TE71210
AT3G22090		AT3TE71215
AT3G22100		AT3TE72840
AT3G22110		AT3TE73190
AT3G25495		AT3TE74890
AT3G27020		AT3TE75080
AT3G28400		AT3TE84065
AT3G28960		AT3TE84915
AT3G29033		AT3TE92305
AT3G29575		AT4TE01130
AT3G29787		AT4TE05180
AT3G29810		AT4TE10465
AT3G30170		AT4TE10760
AT3G31908		AT4TE11295
AT3G32110		AT4TE11300
AT3G32230		AT4TE11400
AT3G32240		AT4TE11405
AT3G43170		AT4TE11410
AT3G44510		AT4TE15735
AT3G45840		AT4TE15740
AT3G45935		AT4TE15915
AT3G45990		AT4TE16075
AT3G47570		AT4TE23020
AT3G47620		AT4TE24480
AT3G47675		AT4TE26510
AT3G47680		AT4TE30470
AT3G48515		AT4TE30475
AT3G51030		AT4TE32240
AT3G52850		AT4TE32245
AT3G52860		AT4TE34210
AT3G54310		AT4TE42860
AT3G58100		AT4TE44960
AT3G59090		AT4TE44965
AT3G59220		AT4TE51570
AT3G60260		AT4TE54370
AT3G61185		AT4TE67955
AT4G03260		AT4TE86315
AT4G03415		AT5TE01230
AT4G04190		AT5TE13605
AT4G04695		AT5TE13610
AT4G04760		AT5TE23200
AT4G04840		AT5TE23430
AT4G04870		AT5TE27065
AT4G05190		AT5TE27100
AT4G06572		AT5TE27105
AT4G11655		AT5TE27670
AT4G12825		AT5TE30340
AT4G12870		AT5TE35865
AT4G15260		AT5TE37350
AT4G16840		AT5TE39380
AT4G16845		AT5TE39905
AT4G16870		AT5TE41795
AT4G18260		AT5TE48150
AT4G19530		AT5TE48460
AT4G19590		AT5TE48465
AT4G20480		AT5TE48470
AT4G23670		AT5TE48475
AT4G26350		AT5TE48480
AT4G26750		AT5TE49440
AT4G29350		AT5TE49445
AT4G29360		AT5TE49450
AT4G29560		AT5TE54335
AT4G32510		AT5TE54525
AT4G32530		AT5TE54980
AT4G33260		AT5TE56120
AT4G33410		AT5TE56440
AT4G36810		AT5TE56445
AT5G05910		AT5TE56450
AT5G06320		AT5TE56495
AT5G06600		AT5TE56940
AT5G08390		AT5TE58340
AT5G08400		AT5TE61555
AT5G09580		AT5TE64590
AT5G11850		AT5TE68460
AT5G16550		AT5TE71460
AT5G18475		AT5TE72445
AT5G18480		AT5TE72450
AT5G18570		AT5TE83625
AT5G18590		AT5TE90710
AT5G19230		AT5TE92340
AT5G20950
AT5G23110
AT5G26070
AT5G27810
AT5G28463
AT5G28615
AT5G28930
AT5G31511
AT5G35190
AT5G35341
AT5G35710
AT5G36250
AT5G37875
AT5G37880
AT5G38980
AT5G39350
AT5G39360
AT5G41800
AT5G42470
AT5G42480
AT5G42785
AT5G46660
AT5G47390
AT5G47560
AT5G47650
AT5G49080
AT5G49430
AT5G49910
AT5G51230
AT5G51460
AT5G52170
AT5G52180
AT5G54060
AT5G55740
AT5G56090
AT5G56780
AT5G58220
AT5G58230
AT5G61350
AT5G62680
AT5G62740
AT5G62790
AT5G64780
AT5G66270

## Sheet: Shared targets
Shared H3K27me3 targets
Genes		Transposable elements
AT1G01030		AT1TE03190
AT1G01390		AT1TE03195
AT1G01410		AT1TE08230
AT1G02065		AT1TE10030
AT1G02190		AT1TE12240
AT1G02390		AT1TE13560
AT1G02460		AT1TE22110
AT1G02580		AT1TE23160
AT1G02940		AT1TE23995
AT1G02950		AT1TE28580
AT1G02952		AT1TE29265
AT1G03106		AT1TE31895
AT1G03445		AT1TE34335
AT1G03490		AT1TE34340
AT1G03710		AT1TE36710
AT1G03800		AT1TE38850
AT1G03840		AT1TE39710
AT1G03850		AT1TE39720
AT1G03880		AT1TE39725
AT1G03890		AT1TE40255
AT1G04150		AT1TE41130
AT1G04660		AT1TE41945
AT1G04670		AT1TE42125
AT1G05230		AT1TE55360
AT1G05280		AT1TE57585
AT1G05290		AT1TE57590
AT1G05291		AT1TE58425
AT1G05800		AT1TE62960
AT1G06135		AT1TE66120
AT1G06280		AT1TE66860
AT1G06350		AT1TE67700
AT1G06990		AT1TE68330
AT1G07640		AT1TE68335
AT1G07860		AT1TE78180
AT1G07900		AT1TE83495
AT1G08090		AT1TE86620
AT1G08135		AT1TE87040
AT1G08140		AT2TE02745
AT1G08150		AT2TE07850
AT1G08160		AT2TE07855
AT1G08990		AT2TE08060
AT1G09090		AT2TE09180
AT1G09550		AT2TE24950
AT1G10220		AT2TE28530
AT1G10585		AT2TE28565
AT1G10682		AT2TE29775
AT1G10880		AT2TE32645
AT1G11080		AT2TE36320
AT1G11230		AT2TE38070
AT1G11470		AT2TE38075
AT1G11600		AT2TE39830
AT1G11610		AT2TE42190
AT1G11850		AT2TE44050
AT1G11915		AT2TE45020
AT1G12064		AT2TE45840
AT1G12100		AT2TE45845
AT1G12160		AT2TE47120
AT1G12200		AT2TE47125
AT1G12260		AT2TE47130
AT1G12570		AT2TE47360
AT1G12950		AT2TE47365
AT1G12960		AT2TE49195
AT1G13130		AT2TE49200
AT1G13290		AT2TE50665
AT1G13300		AT2TE52710
AT1G13609		AT2TE60355
AT1G13620		AT2TE75565
AT1G13680		AT2TE75570
AT1G13710		AT2TE77560
AT1G14110		AT2TE77565
AT1G14220		AT2TE82000
AT1G14240		AT2TE83030
AT1G14550		AT3TE14700
AT1G14580		AT3TE23460
AT1G14930		AT3TE23870
AT1G14940		AT3TE26350
AT1G14950		AT3TE27810
AT1G14960		AT3TE27815
AT1G15630		AT3TE27820
AT1G15640		AT3TE30915
AT1G16390		AT3TE30935
AT1G16400		AT3TE30960
AT1G16530		AT3TE30965
AT1G16760		AT3TE30970
AT1G17010		AT3TE32730
AT1G17300		AT3TE36830
AT1G17310		AT3TE38995
AT1G17745		AT3TE39850
AT1G17770		AT3TE41100
AT1G18140		AT3TE49570
AT1G18410		AT3TE51155
AT1G18570		AT3TE51180
AT1G18710		AT3TE51185
AT1G18760		AT3TE64950
AT1G18860		AT3TE66250
AT1G19250		AT3TE67310
AT1G19420		AT3TE68050
AT1G19790		AT3TE68895
AT1G19810		AT3TE71370
AT1G20135		AT3TE74905
AT1G20860		AT3TE76040
AT1G20900		AT3TE79060
AT1G20990		AT3TE88640
AT1G21290		AT4TE03045
AT1G21310		AT4TE03410
AT1G21470		AT4TE04410
AT1G21475		AT4TE06210
AT1G21525		AT4TE06710
AT1G21860		AT4TE11580
AT1G21890		AT4TE12930
AT1G21990		AT4TE21380
AT1G22015		AT4TE22365
AT1G22120		AT4TE23000
AT1G22360		AT4TE23390
AT1G22400		AT4TE26270
AT1G22480		AT4TE26275
AT1G22570		AT4TE26280
AT1G22990		AT4TE26515
AT1G23130		AT4TE27340
AT1G23160		AT4TE27345
AT1G23200		AT4TE27370
AT1G23320		AT4TE27380
AT1G23420		AT4TE29920
AT1G23520		AT4TE31435
AT1G23570		AT4TE31440
AT1G23600		AT4TE31665
AT1G23770		AT4TE32290
AT1G24110		AT4TE32305
AT1G24485		AT4TE33940
AT1G24657		AT4TE38970
AT1G25250		AT4TE38975
AT1G25330		AT4TE38980
AT1G26250		AT4TE39000
AT1G26310		AT4TE39005
AT1G26320		AT4TE39105
AT1G26355		AT4TE39110
AT1G26390		AT4TE39225
AT1G26510		AT4TE39360
AT1G26780		AT4TE51625
AT1G26795		AT4TE51630
AT1G27040		AT4TE67650
AT1G27560		AT4TE68245
AT1G27570		AT4TE69590
AT1G27620		AT4TE73760
AT1G27660		AT4TE75630
AT1G27740		AT4TE77690
AT1G27860		AT4TE77695
AT1G28080		AT4TE89430
AT1G28300		AT5TE01235
AT1G28650		AT5TE13405
AT1G28700		AT5TE18415
AT1G29090		AT5TE20630
AT1G29110		AT5TE26570
AT1G30160		AT5TE26575
AT1G30170		AT5TE26595
AT1G30180		AT5TE27060
AT1G30650		AT5TE27490
AT1G30710		AT5TE27495
AT1G30920		AT5TE29735
AT1G30930		AT5TE31885
AT1G31060		AT5TE34565
AT1G31090		AT5TE34570
AT1G31690		AT5TE38745
AT1G31710		AT5TE52705
AT1G31720		AT5TE54285
AT1G32140		AT5TE54580
AT1G32780		AT5TE54975
AT1G33090		AT5TE56125
AT1G33170		AT5TE56420
AT1G33709		AT5TE56490
AT1G33710		AT5TE57010
AT1G33740		AT5TE58275
AT1G33750		AT5TE61485
AT1G33760		AT5TE61490
AT1G33830		AT5TE61590
AT1G33880		AT5TE61605
AT1G33890		AT5TE68450
AT1G33900		AT5TE68455
AT1G33925		AT5TE71465
AT1G33930		AT5TE71600
AT1G34460		AT5TE71905
AT1G34480		AT5TE71910
AT1G35170		AT5TE78450
AT1G35186		AT5TE78455
AT1G35255		AT5TE82015
AT1G35260		AT5TE82190
AT1G35290		AT5TE83225
AT1G35365		AT5TE83890
AT1G43005		AT5TE93210
AT1G43800
AT1G44050
AT1G44080
AT1G44191
AT1G46264
AT1G47350
AT1G47395
AT1G47400
AT1G47405
AT1G47590
AT1G47603
AT1G47786
AT1G47790
AT1G47800
AT1G47810
AT1G47860
AT1G48000
AT1G48060
AT1G48130
AT1G48590
AT1G48980
AT1G49100
AT1G49190
AT1G49250
AT1G49310
AT1G49330
AT1G49470
AT1G50050
AT1G50690
AT1G50870
AT1G50990
AT1G51010
AT1G51190
AT1G51220
AT1G51260
AT1G51290
AT1G51300
AT1G51330
AT1G51440
AT1G51470
AT1G51480
AT1G51490
AT1G51810
AT1G51830
AT1G51880
AT1G51915
AT1G51920
AT1G52000
AT1G52060
AT1G52120
AT1G52490
AT1G52680
AT1G52700
AT1G53360
AT1G53370
AT1G53600
AT1G53620
AT1G53660
AT1G54035
AT1G54040
AT1G54470
AT1G54540
AT1G54575
AT1G54860
AT1G54870
AT1G54930
AT1G54955
AT1G54970
AT1G55030
AT1G55240
AT1G55390
AT1G55410
AT1G55420
AT1G55440
AT1G55560
AT1G55570
AT1G55580
AT1G55650
AT1G55700
AT1G55720
AT1G56030
AT1G56240
AT1G56242
AT1G56270
AT1G56410
AT1G56480
AT1G56490
AT1G56520
AT1G56550
AT1G56620
AT1G57570
AT1G57690
AT1G57750
AT1G57800
AT1G58007
AT1G58037
AT1G58090
AT1G58330
AT1G59722
AT1G59740
AT1G59790
AT1G60072
AT1G60073
AT1G60075
AT1G60095
AT1G60360
AT1G60570
AT1G60985
AT1G61110
AT1G61120
AT1G61130
AT1G61563
AT1G61630
AT1G61710
AT1G62270
AT1G62290
AT1G62300
AT1G62360
AT1G62570
AT1G62700
AT1G62710
AT1G62981
AT1G63190
AT1G63200
AT1G63205
AT1G63206
AT1G63350
AT1G63560
AT1G64000
AT1G64035
AT1G64585
AT1G64620
AT1G64870
AT1G65330
AT1G65340
AT1G65483
AT1G65570
AT1G65620
AT1G65640
AT1G65680
AT1G65681
AT1G65760
AT1G65870
AT1G65875
AT1G65880
AT1G65910
AT1G66000
AT1G66120
AT1G66220
AT1G66380
AT1G66390
AT1G66440
AT1G66490
AT1G66770
AT1G66780
AT1G66783
AT1G67150
AT1G67260
AT1G67270
AT1G67865
AT1G67870
AT1G68040
AT1G68170
AT1G68270
AT1G68360
AT1G68380
AT1G68480
AT1G68510
AT1G68520
AT1G68530
AT1G68630
AT1G68875
AT1G69120
AT1G69150
AT1G69310
AT1G69650
AT1G69860
AT1G70080
AT1G70220
AT1G70250
AT1G70260
AT1G70510
AT1G70970
AT1G71160
AT1G71390
AT1G71680
AT1G72100
AT1G72110
AT1G72130
AT1G72140
AT1G72290
AT1G72570
AT1G72590
AT1G73590
AT1G73610
AT1G73850
AT1G74110
AT1G74500
AT1G74650
AT1G74660
AT1G75520
AT1G75790
AT1G75890
AT1G75891
AT1G75900
AT1G75920
AT1G75930
AT1G76250
AT1G76290
AT1G76500
AT1G77640
AT1G77650
AT1G77655
AT1G77700
AT1G78360
AT1G78500
AT1G78750
AT1G78760
AT1G78815
AT1G78820
AT1G78970
AT1G79250
AT1G79360
AT1G79370
AT1G79430
AT1G79580
AT1G80540
AT2G01340
AT2G01500
AT2G01960
AT2G02080
AT2G02540
AT2G02650
AT2G02660
AT2G02680
AT2G03250
AT2G03290
AT2G04050
AT2G04170
AT2G04300
AT2G04820
AT2G04830
AT2G04930
AT2G05435
AT2G05440
AT2G05520
AT2G05580
AT2G05850
AT2G13620
AT2G13810
AT2G13820
AT2G14550
AT2G14560
AT2G14580
AT2G15350
AT2G15610
AT2G16050
AT2G16130
AT2G16230
AT2G16810
AT2G16850
AT2G16970
AT2G16980
AT2G17330
AT2G17785
AT2G17950
AT2G18060
AT2G18080
AT2G18120
AT2G18150
AT2G18196
AT2G18340
AT2G18350
AT2G18360
AT2G18480
AT2G18500
AT2G18590
AT2G19000
AT2G19010
AT2G19050
AT2G19060
AT2G19150
AT2G19200
AT2G19220
AT2G19500
AT2G19890
AT2G19980
AT2G20080
AT2G20100
AT2G20430
AT2G20520
AT2G20570
AT2G20875
AT2G21000
AT2G21050
AT2G21060
AT2G21100
AT2G21610
AT2G21720
AT2G21840
AT2G22040
AT2G22060
AT2G22170
AT2G22330
AT2G22510
AT2G22630
AT2G23100
AT2G23160
AT2G23170
AT2G23220
AT2G23580
AT2G23630
AT2G23760
AT2G23800
AT2G23860
AT2G23900
AT2G24210
AT2G24255
AT2G24260
AT2G24510
AT2G24660
AT2G24740
AT2G24748
AT2G24850
AT2G25120
AT2G25260
AT2G25330
AT2G25360
AT2G25370
AT2G25440
AT2G25450
AT2G25510
AT2G25697
AT2G25700
AT2G25780
AT2G25890
AT2G25980
AT2G26160
AT2G26250
AT2G26580
AT2G26700
AT2G26880
AT2G27240
AT2G27250
AT2G27300
AT2G27550
AT2G27570
AT2G27660
AT2G27670
AT2G27990
AT2G28340
AT2G28610
AT2G28680
AT2G28780
AT2G29110
AT2G29120
AT2G29780
AT2G29820
AT2G29930
AT2G30130
AT2G30340
AT2G30660
AT2G30680
AT2G31070
AT2G31081
AT2G31083
AT2G31690
AT2G31760
AT2G31780
AT2G31910
AT2G32350
AT2G32370
AT2G32830
AT2G32860
AT2G32880
AT2G32885
AT2G32890
AT2G33710
AT2G33775
AT2G33850
AT2G33870
AT2G33880
AT2G34210
AT2G34360
AT2G34370
AT2G34700
AT2G34830
AT2G35070
AT2G35580
AT2G35670
AT2G36120
AT2G36260
AT2G36450
AT2G36560
AT2G36690
AT2G37210
AT2G37435
AT2G37440
AT2G37590
AT2G37800
AT2G37830
AT2G38080
AT2G38240
AT2G38300
AT2G38380
AT2G38390
AT2G38900
AT2G38905
AT2G38910
AT2G39030
AT2G39040
AT2G39310
AT2G39510
AT2G39518
AT2G39590
AT2G39640
AT2G39855
AT2G40050
AT2G40170
AT2G40220
AT2G40260
AT2G40370
AT2G40500
AT2G40910
AT2G41260
AT2G41270
AT2G41280
AT2G41290
AT2G41360
AT2G41370
AT2G41620
AT2G41850
AT2G42090
AT2G42170
AT2G42440
AT2G43050
AT2G43570
AT2G43670
AT2G43860
AT2G44340
AT2G44550
AT2G44790
AT2G45190
AT2G45220
AT2G45420
AT2G45430
AT2G45650
AT2G45760
AT2G46630
AT2G46740
AT2G46750
AT2G46760
AT2G46770
AT2G46880
AT2G46990
AT2G47040
AT2G47260
AT2G47280
AT2G47530
AT2G47810
AT2G48130
AT2G48140
AT3G01080
AT3G01220
AT3G01240
AT3G01250
AT3G01270
AT3G01420
AT3G01680
AT3G01950
AT3G02242
AT3G02620
AT3G03200
AT3G03230
AT3G03660
AT3G04060
AT3G04200
AT3G04320
AT3G04430
AT3G04520
AT3G04570
AT3G05150
AT3G05155
AT3G05440
AT3G05450
AT3G06120
AT3G06370
AT3G06390
AT3G06460
AT3G06778
AT3G07830
AT3G07840
AT3G07850
AT3G08040
AT3G09220
AT3G09340
AT3G09450
AT3G09922
AT3G09925
AT3G09930
AT3G09940
AT3G09990
AT3G10000
AT3G10575
AT3G10580
AT3G10585
AT3G10590
AT3G10790
AT3G11150
AT3G11160
AT3G11310
AT3G11340
AT3G11430
AT3G12203
AT3G12470
AT3G12720
AT3G12730
AT3G12890
AT3G12900
AT3G12910
AT3G13140
AT3G13280
AT3G13540
AT3G13820
AT3G13890
AT3G13950
AT3G13960
AT3G14210
AT3G14250
AT3G14300
AT3G14490
AT3G15240
AT3G15680
AT3G15830
AT3G15870
AT3G15910
AT3G16390
AT3G16400
AT3G16440
AT3G16660
AT3G17060
AT3G17150
AT3G17260
AT3G17520
AT3G17530
AT3G17540
AT3G17570
AT3G18010
AT3G18280
AT3G18320
AT3G18400
AT3G18550
AT3G18650
AT3G19070
AT3G19160
AT3G19200
AT3G19710
AT3G19880
AT3G19890
AT3G20590
AT3G20610
AT3G20640
AT3G20705
AT3G20710
AT3G20750
AT3G20760
AT3G20840
AT3G20850
AT3G20940
AT3G20975
AT3G20978
AT3G20980
AT3G20990
AT3G20993
AT3G20997
AT3G21010
AT3G21020
AT3G21030
AT3G21340
AT3G21371
AT3G21380
AT3G21720
AT3G21880
AT3G21910
AT3G21933
AT3G21940
AT3G21945
AT3G21950
AT3G21960
AT3G21965
AT3G21980
AT3G21985
AT3G22010
AT3G22020
AT3G22022
AT3G22053
AT3G22080
AT3G22120
AT3G22250
AT3G22492
AT3G22500
AT3G22570
AT3G22640
AT3G22720
AT3G22730
AT3G22740
AT3G22830
AT3G23130
AT3G23140
AT3G23230
AT3G23250
AT3G23430
AT3G23637
AT3G23955
AT3G23960
AT3G24140
AT3G24250
AT3G24290
AT3G24300
AT3G24420
AT3G24535
AT3G24540
AT3G24580
AT3G24610
AT3G24650
AT3G25170
AT3G25200
AT3G25490
AT3G25620
AT3G25640
AT3G25760
AT3G26010
AT3G26120
AT3G26140
AT3G26200
AT3G26610
AT3G26760
AT3G26770
AT3G26790
AT3G26820
AT3G27480
AT3G27490
AT3G27785
AT3G28230
AT3G28320
AT3G28390
AT3G28415
AT3G28570
AT3G28730
AT3G28840
AT3G28917
AT3G29255
AT3G29305
AT3G29385
AT3G29800
AT3G30280
AT3G30290
AT3G30724
AT3G30727
AT3G43270
AT3G43860
AT3G43890
AT3G44540
AT3G44760
AT3G44810
AT3G44830
AT3G44910
AT3G44970
AT3G44990
AT3G45256
AT3G45260
AT3G45460
AT3G45540
AT3G45560
AT3G45577
AT3G45580
AT3G45610
AT3G45755
AT3G45810
AT3G45940
AT3G46080
AT3G46240
AT3G46250
AT3G46330
AT3G46420
AT3G46810
AT3G47030
AT3G47170
AT3G47210
AT3G47220
AT3G47540
AT3G47600
AT3G47740
AT3G47760
AT3G47770
AT3G48270
AT3G48300
AT3G48520
AT3G48550
AT3G48740
AT3G49020
AT3G49040
AT3G49130
AT3G49200
AT3G49340
AT3G49450
AT3G49460
AT3G49620
AT3G49630
AT3G49690
AT3G49765
AT3G49960
AT3G50130
AT3G50160
AT3G50330
AT3G50390
AT3G50510
AT3G50570
AT3G50580
AT3G50720
AT3G50740
AT3G50970
AT3G51060
AT3G52000
AT3G52020
AT3G52527
AT3G52680
AT3G52700
AT3G52810
AT3G52820
AT3G53300
AT3G53330
AT3G54450
AT3G55130
AT3G55370
AT3G55560
AT3G55580
AT3G55590
AT3G55677
AT3G55700
AT3G56280
AT3G57130
AT3G57510
AT3G58060
AT3G58210
AT3G58250
AT3G58260
AT3G58340
AT3G58350
AT3G58360
AT3G58780
AT3G58865
AT3G58890
AT3G59010
AT3G59120
AT3G59230
AT3G59240
AT3G59590
AT3G59610
AT3G59710
AT3G60120
AT3G60140
AT3G60150
AT3G60647
AT3G60710
AT3G60870
AT3G61721
AT3G61723
AT3G61850
AT3G61970
AT3G62170
AT3G62180
AT3G62210
AT3G62340
AT3G62440
AT3G62670
AT3G62710
AT4G00160
AT4G00180
AT4G00190
AT4G00210
AT4G00220
AT4G00400
AT4G00890
AT4G00940
AT4G01380
AT4G01390
AT4G01440
AT4G01450
AT4G01500
AT4G01520
AT4G01525
AT4G01720
AT4G01950
AT4G01975
AT4G01985
AT4G02180
AT4G02290
AT4G02300
AT4G02310
AT4G02670
AT4G02700
AT4G02780
AT4G02960
AT4G03565
AT4G03570
AT4G04500
AT4G04890
AT4G05100
AT4G05130
AT4G05470
AT4G05495
AT4G05500
AT4G06534
AT4G08150
AT4G08360
AT4G08450
AT4G08620
AT4G08730
AT4G08740
AT4G08895
AT4G09440
AT4G09450
AT4G09600
AT4G09870
AT4G10350
AT4G10370
AT4G10380
AT4G10670
AT4G10740
AT4G11020
AT4G11040
AT4G11170
AT4G11210
AT4G11340
AT4G11610
AT4G11650
AT4G11720
AT4G11750
AT4G11770
AT4G11880
AT4G12050
AT4G12160
AT4G12270
AT4G12280
AT4G12320
AT4G12380
AT4G12382
AT4G12440
AT4G12480
AT4G12500
AT4G12920
AT4G13195
AT4G13260
AT4G13290
AT4G13300
AT4G13420
AT4G13480
AT4G13560
AT4G13600
AT4G13620
AT4G13660
AT4G13840
AT4G13960
AT4G13985
AT4G14315
AT4G14370
AT4G14440
AT4G14465
AT4G14550
AT4G14610
AT4G14810
AT4G14811
AT4G14815
AT4G15100
AT4G15120
AT4G15270
AT4G15320
AT4G15340
AT4G15370
AT4G15398
AT4G15660
AT4G15710
AT4G16030
AT4G16080
AT4G16090
AT4G16550
AT4G16560
AT4G16740
AT4G16990
AT4G17030
AT4G17585
AT4G17700
AT4G17780
AT4G17785
AT4G17810
AT4G17990
AT4G18320
AT4G18340
AT4G18510
AT4G18680
AT4G18690
AT4G18920
AT4G19620
AT4G19720
AT4G19730
AT4G19740
AT4G19840
AT4G20800
AT4G20810
AT4G21000
AT4G21010
AT4G21040
AT4G21240
AT4G21370
AT4G21440
AT4G21690
AT4G21830
AT4G22030
AT4G22050
AT4G22070
AT4G22165
AT4G22214
AT4G22390
AT4G22400
AT4G22460
AT4G22485
AT4G22490
AT4G22510
AT4G22513
AT4G22650
AT4G22660
AT4G22666
AT4G22810
AT4G23550
AT4G23560
AT4G23600
AT4G23700
AT4G23960
AT4G23970
AT4G24060
AT4G24180
AT4G24540
AT4G24650
AT4G25250
AT4G25434
AT4G25780
AT4G25820
AT4G25920
AT4G26050
AT4G26420
AT4G26880
AT4G27140
AT4G27150
AT4G27160
AT4G27170
AT4G27420
AT4G28090
AT4G28365
AT4G28410
AT4G28520
AT4G28530
AT4G28840
AT4G28850
AT4G28940
AT4G29020
AT4G29100
AT4G29230
AT4G29580
AT4G29640
AT4G30030
AT4G30040
AT4G30050
AT4G30170
AT4G30280
AT4G30770
AT4G30975
AT4G31940
AT4G31950
AT4G31970
AT4G32375
AT4G32490
AT4G32540
AT4G32870
AT4G33330
AT4G33420
AT4G33450
AT4G33710
AT4G33720
AT4G33790
AT4G34250
AT4G34420
AT4G35120
AT4G35690
AT4G35700
AT4G35710
AT4G35720
AT4G36160
AT4G36260
AT4G36610
AT4G37050
AT4G37420
AT4G37650
AT4G37770
AT4G37850
AT4G37860
AT4G37940
AT4G37980
AT4G37990
AT4G38420
AT4G38990
AT4G39000
AT4G39290
AT4G39720
AT4G39745
AT4G39750
AT4G39753
AT4G39756
AT4G39940
AT4G39950
AT5G01050
AT5G01310
AT5G01680
AT5G01900
AT5G02460
AT5G02510
AT5G02980
AT5G02990
AT5G03000
AT5G03680
AT5G03820
AT5G03840
AT5G03890
AT5G03980
AT5G04200
AT5G04210
AT5G04310
AT5G04347
AT5G04690
AT5G04960
AT5G05050
AT5G05060
AT5G05150
AT5G05290
AT5G05790
AT5G06070
AT5G06090
AT5G06570
AT5G06710
AT5G06839
AT5G07000
AT5G07190
AT5G07200
AT5G07210
AT5G07310
AT5G07420
AT5G07530
AT5G07540
AT5G07700
AT5G07930
AT5G08070
AT5G08460
AT5G08695
AT5G09750
AT5G10140
AT5G10180
AT5G10278
AT5G10280
AT5G10420
AT5G10504
AT5G10510
AT5G10625
AT5G11570
AT5G11940
AT5G12270
AT5G12330
AT5G12340
AT5G12870
AT5G13170
AT5G13250
AT5G13790
AT5G14290
AT5G14300
AT5G14340
AT5G14940
AT5G15110
AT5G15560
AT5G15660
AT5G15670
AT5G16090
AT5G16600
AT5G16700
AT5G17110
AT5G17260
AT5G17320
AT5G17330
AT5G17340
AT5G17430
AT5G17490
AT5G17800
AT5G17810
AT5G17960
AT5G18560
AT5G18600
AT5G19110
AT5G20230
AT5G22170
AT5G22190
AT5G22200
AT5G22260
AT5G22380
AT5G22420
AT5G22470
AT5G22490
AT5G22500
AT5G22791
AT5G22870
AT5G22890
AT5G22910
AT5G23000
AT5G23010
AT5G23020
AT5G23030
AT5G23035
AT5G23170
AT5G23260
AT5G23660
AT5G23960
AT5G23980
AT5G23990
AT5G24070
AT5G24140
AT5G24206
AT5G24220
AT5G24540
AT5G24560
AT5G24910
AT5G25110
AT5G25160
AT5G25300
AT5G25390
AT5G25425
AT5G25490
AT5G25840
AT5G25850
AT5G25860
AT5G25950
AT5G25960
AT5G25970
AT5G25980
AT5G26060
AT5G26080
AT5G26090
AT5G26150
AT5G26330
AT5G26660
AT5G26810
AT5G27037
AT5G27690
AT5G28280
AT5G28470
AT5G28635
AT5G28680
AT5G35580
AT5G35760
AT5G35770
AT5G36150
AT5G36870
AT5G37040
AT5G37060
AT5G37810
AT5G37900
AT5G37910
AT5G37990
AT5G38090
AT5G38120
AT5G38450
AT5G38670
AT5G38680
AT5G38710
AT5G38910
AT5G38960
AT5G39020
AT5G39100
AT5G39300
AT5G39310
AT5G39370
AT5G39420
AT5G39430
AT5G39470
AT5G39471
AT5G39890
AT5G39910
AT5G40040
AT5G40275
AT5G40348
AT5G40350
AT5G40380
AT5G40382
AT5G40560
AT5G40800
AT5G41315
AT5G41410
AT5G41490
AT5G41510
AT5G41630
AT5G41900
AT5G42250
AT5G42590
AT5G42600
AT5G42800
AT5G43110
AT5G43200
AT5G43330
AT5G44120
AT5G44160
AT5G44430
AT5G44440
AT5G45105
AT5G45200
AT5G45210
AT5G45380
AT5G45640
AT5G45690
AT5G45890
AT5G45973
AT5G46350
AT5G46370
AT5G46600
AT5G46880
AT5G47000
AT5G47300
AT5G47980
AT5G47990
AT5G48000
AT5G48010
AT5G48060
AT5G48140
AT5G48270
AT5G48280
AT5G48550
AT5G48980
AT5G49090
AT5G49180
AT5G49270
AT5G49320
AT5G49490
AT5G49520
AT5G49660
AT5G49690
AT5G49750
AT5G50115
AT5G50120
AT5G50300
AT5G50490
AT5G50770
AT5G50790
AT5G50800
AT5G51060
AT5G51310
AT5G51500
AT5G51780
AT5G51800
AT5G51810
AT5G51860
AT5G52330
AT5G52460
AT5G52620
AT5G52690
AT5G52710
AT5G53210
AT5G53270
AT5G53600
AT5G53640
AT5G53910
AT5G54000
AT5G55240
AT5G55250
AT5G55893
AT5G56060
AT5G56070
AT5G56075
AT5G56080
AT5G56300
AT5G56369
AT5G56370
AT5G56390
AT5G56400
AT5G56410
AT5G56430
AT5G56452
AT5G56620
AT5G56640
AT5G56860
AT5G56920
AT5G56970
AT5G57130
AT5G57340
AT5G57420
AT5G57500
AT5G57625
AT5G58400
AT5G58910
AT5G59310
AT5G59320
AT5G59340
AT5G59520
AT5G59810
AT5G60010
AT5G60250
AT5G60470
AT5G60660
AT5G60910
AT5G60970
AT5G61630
AT5G61690
AT5G61700
AT5G61720
AT5G62330
AT5G62340
AT5G62510
AT5G62800
AT5G62970
AT5G63560
AT5G63580
AT5G63600
AT5G63750
AT5G64120
AT5G64210
AT5G64700
AT5G64790
AT5G65070
AT5G65170
AT5G65590
AT5G66300
AT5G66350
AT5G66390
AT5G66400
AT5G66700
AT5G66815
AT5G66870
AT5G66980
AT5G66985
AT5G67430

## Sheet: Upregulated in fis2 at 3 DAP
Genes upregulated in fis2 seeds at 3 days after pollination
Probe set ID	Locus
261569_at	AT1G01060
261177_at	AT1G04770
264565_at	AT1G05280
260947_at	AT1G06020
262795_at	AT1G13130
260741_at	AT1G15040
262590_at	AT1G15100
261247_at	AT1G20070
263041_at	AT1G23320
263026_at	AT1G24000
261266_at	AT1G26770
260891_at	AT1G29080
262549_at	AT1G31290
260693_at	AT1G32450
245754_at	AT1G35183
257493_at	AT1G48180
246624_at	AT1G48910
259809_at	AT1G49800
260203_at	AT1G52890
264934_at	AT1G61090
264400_at	AT1G61800
264745_at	AT1G62180
264741_at	AT1G62290
260319_at	AT1G63950
262883_at	AT1G64780
264214_s_at	AT1G65300
264214_s_at	AT1G65330
256410_at	AT1G66630
245215_at	AT1G67830
262230_at	AT1G68560
264314_at	AT1G70420
259828_at	AT1G72220
262356_at	AT1G73000
262369_at	AT1G73010
260101_at	AT1G73260
256454_at	AT1G75280
261752_at	AT1G76290
259966_at	AT1G76500
264945_at	AT1G77080
259705_at	AT1G77450
259704_at	AT1G77680
262133_at	AT1G78000
262050_at	AT1G80130
260299_at	AT1G80330
265221_s_at	AT2G02000
265221_s_at	AT2G02010
266770_at	AT2G03090
266526_at	AT2G16980
265590_at	AT2G20160
265418_at	AT2G20880
265615_at	AT2G25450
265898_at	AT2G25690
266140_at	AT2G28120
267317_at	AT2G34700
267411_at	AT2G34930
263909_at	AT2G36490
265444_s_at	AT2G37170
265444_s_at	AT2G37180
265962_at	AT2G37460
266989_at	AT2G39330
267389_at	AT2G44460
266918_at	AT2G45800
263784_at	AT2G46375
266756_at	AT2G46950
258873_at	AT3G03240
259133_at	AT3G05400
258983_at	AT3G08860
258960_at	AT3G10590
258757_at	AT3G10910
259102_at	AT3G11660
257603_at	AT3G13820
257670_at	AT3G20340
257942_at	AT3G21830
257943_at	AT3G21840
258452_at	AT3G22370
258289_at	AT3G23450
256645_at	AT3G24250
257564_at	AT3G28610
251962_at	AT3G53420
251785_at	AT3G55130
246344_at	AT3G56730
251673_at	AT3G57240
251385_at	AT3G60790
251368_at	AT3G61380
251282_at	AT3G61630
251188_at	AT3G62730
255575_at	AT4G01430
255461_at	AT4G02780
255302_at	AT4G04830
254927_at	AT4G11400
254855_s_at	AT4G12140
254855_s_at	AT4G12150
245275_at	AT4G15210
245436_at	AT4G16620
254481_at	AT4G20480
254343_at	AT4G21990
254307_at	AT4G22400
254237_at	AT4G23520
253985_at	AT4G26220
253799_at	AT4G28140
253676_at	AT4G29570
253680_at	AT4G29620
253682_at	AT4G29640
253513_at	AT4G31760
253344_at	AT4G33550
253281_at	AT4G34138
252988_at	AT4G38410
252915_at	AT4G38810
252897_at	AT4G39490
250894_s_at	AT5G03810
250894_s_at	AT5G03820
250533_at	AT5G08640
250325_s_at	AT5G12060
250325_s_at	AT5G12070
250154_at	AT5G15140
249913_at	AT5G22810
246884_at	AT5G26220
246836_s_at	AT5G26650
246836_s_at	AT5G27960
246685_at	AT5G33350
249547_at	AT5G38160
249548_at	AT5G38170
249022_s_at	AT5G44830
249022_s_at	AT5G44840
248892_at	AT5G46300
248713_at	AT5G48180
248676_at	AT5G48850
248505_at	AT5G50360
247800_at	AT5G58570
247723_at	AT5G59220
247463_at	AT5G62210
247342_at	AT5G63730
247351_at	AT5G63790
267390_at	no_match
245865_at	no_match

## Sheet: Upregulated in fis2 at 6 DAP
Genes upregulated in fis2 seeds at 6 days after pollination
Probe set ID	Locus
259427_at	AT1G01530
262103_at	AT1G02940
264823_at	AT1G03445
264580_at	AT1G05340
264460_at	AT1G10170
264461_s_at	AT1G10190
257604_s_at	AT1G11810
256102_at	AT1G13680
263317_s_at	AT1G17770
261230_at	AT1G20010
265899_s_at	AT1G20140
259544_at	AT1G20620
262851_at	AT1G20920
260848_at	AT1G21850
255956_at	AT1G22015
255922_at	AT1G22210
264208_at	AT1G22760
263041_at	AT1G23320
264872_at	AT1G24260
265012_at	AT1G24470
261016_at	AT1G26560
259580_at	AT1G28030
260693_at	AT1G32450
245754_at	AT1G35183
256459_at	AT1G36180
256542_at	AT1G42550
259453_at	AT1G44090
245738_at	AT1G44130
261684_at	AT1G47400
262417_at	AT1G50170
259671_at	AT1G52290
256321_at	AT1G55020
256198_at	AT1G58220
262900_at	AT1G59890
262862_at	AT1G64830
264214_s_at	AT1G65300
264214_s_at	AT1G65330
245215_at	AT1G67830
260340_at	AT1G69190
260357_at	AT1G69260
262263_at	AT1G70940
259753_at	AT1G71050
261511_at	AT1G71770
260175_at	AT1G72000
260449_at	AT1G72390
259844_at	AT1G73560
260066_at	AT1G73610
260391_at	AT1G74020
262682_at	AT1G75900
261752_at	AT1G76290
259757_at	AT1G77510
262134_at	AT1G77990
262133_at	AT1G78000
263126_at	AT1G78460
264297_at	AT1G78710
264091_at	AT1G79110
260299_at	AT1G80330
257474_at	AT1G80850
267218_at	AT2G02515
265517_at	AT2G06090
265590_at	AT2G20160
267121_at	AT2G23540
266562_at	AT2G23970
266563_at	AT2G23990
263317_s_at	AT2G24740
265899_s_at	AT2G25700
266296_at	AT2G29420
267198_at	AT2G30810
267552_at	AT2G32770
255792_at	AT2G33620
266538_at	AT2G35230
267169_at	AT2G37540
267166_at	AT2G37720
267620_at	AT2G39640
267634_at	AT2G42100
265882_at	AT2G42490
263490_at	AT2G42620
263520_at	AT2G42630
260611_at	AT2G43670
267394_s_at	AT2G44540
267394_s_at	AT2G44550
267398_at	AT2G44560
266735_at	AT2G46930
265768_at	AT2G48020
258490_at	AT3G02670
258873_at	AT3G03240
259047_at	AT3G03380
259346_at	AT3G03910
258583_at	AT3G04100
258590_at	AT3G04280
259107_at	AT3G05460
258734_at	AT3G05860
258834_at	AT3G07270
259040_at	AT3G09270
258930_at	AT3G10040
258782_at	AT3G11750
256244_at	AT3G12520
256981_at	AT3G13380
257604_s_at	AT3G13830
258202_at	AT3G13940
256600_at	AT3G14850
257217_at	AT3G14940
258151_at	AT3G18080
256852_at	AT3G18610
258016_at	AT3G19350
257022_at	AT3G19580
256817_at	AT3G21410
256809_at	AT3G21430
257768_at	AT3G23060
257161_at	AT3G24280
258130_at	AT3G24510
257597_at	AT3G24790
257934_at	AT3G25420
256880_at	AT3G26450
252500_at	AT3G46860
252176_at	AT3G50720
246306_at	AT3G51780
251853_at	AT3G54790
251660_at	AT3G57160
251627_at	AT3G57270
251555_at	AT3G58780
251509_at	AT3G59010
251491_at	AT3G59480
255073_at	AT4G09090
254927_at	AT4G11400
254855_s_at	AT4G12140
254855_s_at	AT4G12150
254737_at	AT4G13840
264461_s_at	AT4G15050
245424_at	AT4G17505
254489_at	AT4G20800
254458_at	AT4G21180
254394_at	AT4G21630
254257_s_at	AT4G23350
254257_s_at	AT4G23360
254257_s_at	AT4G23370
245239_at	AT4G25530
254040_at	AT4G25900
253841_at	AT4G27830
253749_at	AT4G29080
253709_at	AT4G29220
253724_at	AT4G29285
253655_at	AT4G30070
253463_at	AT4G32105
253311_s_at	AT4G33830
253311_s_at	AT4G33840
253164_at	AT4G35725
246224_at	AT4G36590
253061_at	AT4G37610
253013_at	AT4G37910
252951_at	AT4G38700
252907_at	AT4G39650
251130_at	AT5G01180
251065_at	AT5G01870
250676_at	AT5G06320
245892_at	AT5G09370
245883_at	AT5G09500
250499_at	AT5G09730
250471_at	AT5G10170
250325_s_at	AT5G12060
250325_s_at	AT5G12070
250200_at	AT5G14130
250154_at	AT5G15140
246525_at	AT5G15840
249991_at	AT5G18550
249921_at	AT5G19270
246078_s_at	AT5G20430
246078_s_at	AT5G20440
245970_at	AT5G20710
249886_at	AT5G22320
249856_at	AT5G22980
249850_at	AT5G23235
249850_at	AT5G23240
249784_at	AT5G24280
249757_at	AT5G24316
246900_at	AT5G25620
246887_at	AT5G26250
246834_at	AT5G26630
246836_s_at	AT5G26650
246836_s_at	AT5G27960
255860_at	AT5G34940
249671_at	AT5G35900
249500_at	AT5G39260
249502_s_at	AT5G39280
249502_s_at	AT5G39300
249401_at	AT5G40260
249022_s_at	AT5G44830
249022_s_at	AT5G44840
248919_at	AT5G45920
248856_at	AT5G46620
248866_s_at	AT5G46810
248866_s_at	AT5G46820
248823_s_at	AT5G46950
248823_s_at	AT5G46960
248764_at	AT5G47640
248252_at	AT5G53250
248202_at	AT5G54220
247870_at	AT5G57580
247799_at	AT5G58840
247739_at	AT5G59240
247631_at	AT5G60440
247460_at	AT5G62050
247484_at	AT5G62110
247346_at	AT5G63770
247348_at	AT5G63810
247176_at	AT5G65110
267241_at	no_match
257878_at	no_match
246243_at	no_match
246571_at	no_match
247757_at	no_match
262545_at	no_match
267390_at	no_match
